# Supplementary material for: Molecular basis of neurodegeneration in a mouse model of Polr3-related disease
Source: eLife. 2024 Nov 5;13:RP95314. doi: 10.7554/eLife.95314 (PMC11537486; doi:10.7554/eLife.95314)
Supplement: Figure 3—source data 2. [file elife-95314-fig3-data2.zip]

Archive with 10 entries (10 files):
- tam_75 Ca 7SL.tif
- tam_75 Ca pretRNAIle.tif
- tam_75 Ca pretRNALeu.tif
- tam_75 Ca RppH1.tif
- tam_75 Ca tRNAHis.tif
- tam_75 Ca tRNAiMet.tif
- tam_75 Ca tRNALeu.tif
- tam_75 Ca tRNASer.tif
- tam_75 Ca U3.tif
- tam_75 Ca U6.tif
