# Supplementary material for: Molecular basis of neurodegeneration in a mouse model of Polr3-related disease
Source: eLife. 2024 Nov 5;13:RP95314. doi: 10.7554/eLife.95314 (PMC11537486; doi:10.7554/eLife.95314)
Supplement: Figure 3—figure supplement 2—source data 2. [file elife-95314-fig3-figsupp2-data2.zip]

Archive with 16 entries (16 files):
- tam_75 Cb pretRNAIle.tif
- tam_75 Cb tRNAiMet.tif
- tam_75 Cb tRNALeu.tif
- tam_75 Cb U3.tif
- tam_75 heart pretRNAIle.tif
- tam_75 heart tRNAiMet.tif
- tam_75 heart tRNALeu.tif
- tam_75 heart U3.tif
- tam_75 kidney pretRNAIle.tif
- tam_75 kidney tRNAiMet.tif
- tam_75 kidney tRNALeu.tif
- tam_75 kidney U3.tif
- tam_75 liver pretRNAIle.tif
- tam_75 liver tRNAiMet.tif
- tam_75 liver tRNALeu.tif
- tam_75 liver U3.tif
