# Supplementary material for: Molecular basis of neurodegeneration in a mouse model of Polr3-related disease
Source: eLife. 2024 Nov 5;13:RP95314. doi: 10.7554/eLife.95314 (PMC11537486; doi:10.7554/eLife.95314)
Supplement: Figure 5—source data 2. [file elife-95314-fig5-data2.zip]

Archive with 7 entries (7 files):
- tam_42 Ca pretRNAIle.tif
- tam_42 Ca pretRNASer.tif
- tam_42 Ca tRNAHis.tif
- tam_42 Ca tRNAiMet.tif
- tam_42 Ca tRNALeu.tif
- tam_42 Ca tRNASer.tif
- tam_42 Ca U3.tif
